# Supplementary material for: Association of Air Quality Improvement and Frailty Progression: A National Study across China
Source: Toxics. 2024 Jun 27;12(7):464. doi: 10.3390/toxics12070464 (PMC11280498; doi:10.3390/toxics12070464)
Supplement: Supplementary file 1 [file toxics-12-00464-s001.zip]

Archive with 1 entries (1 files):
- toxics-3048008-supplementary.pdf
